# Supplementary material for: Microbiome and Resistome in Poultry Litter-Fertilized and Unfertilized Agricultural Soils
Source: Antibiotics (Basel). 2025 Mar 31;14(4):355. doi: 10.3390/antibiotics14040355 (PMC12024301; doi:10.3390/antibiotics14040355)
Supplement: Supplementary file 1 [file antibiotics-14-00355-s001.zip]

Archive with 1 entries (1 files):
- antibiotics-3497319-supplementary.pdf
